# Supplementary material for: Genome-Wide Analyses of Repeat-Induced Point Mutations in the Ascomycota
Source: Front Microbiol. 2021 Feb 1;11:622368. doi: 10.3389/fmicb.2020.622368 (PMC7882544; doi:10.3389/fmicb.2020.622368)
Supplement: Supplementary file 1 [file Data_Sheet_1.zip]

Archive with 3 entries (3 files):
- Copy of Supplimentary_tables_van_Wyk .xlsx
- Figure S1.pdf
- Figure_S2.pdf
