# Supplementary material for: Genome-Wide Analyses of Repeat-Induced Point Mutations in the Ascomycota
Source: Front Microbiol. 2021 Feb 1;11:622368. doi: 10.3389/fmicb.2020.622368 (PMC7882544; doi:10.3389/fmicb.2020.622368)
Supplement: Supplementary file 1 [file Data_Sheet_1.zip › Copy of Supplimentary_tables_van_Wyk .xlsx]

## Sheet: Table S1
Table S1: List of species, taxonomy and assembly statistics of all species studied in this investigation retrieved from the National Centre of Biotechnological Information (NCBI)1. Organisms listed in bold indicate control assemblies used in this study.
Number	Speciaes name	Strain	Subphylum	Class	Order	Chromsome count	Scaffolds	Scaffold N50 (length base pairs)	ScaffoldL50	BUSCO completeness	Genome size (MB)	Genome assembly accession number	Assembly level	Reproductive mode4 and reference
1	Tuber melanosporum	Mel28	Pezizomycotina	Pezizomycetes	Pezizales	NA2	398	638970	60	92	124.94	GCA_000151645.1	Scaffold	S	Rubini et al. 2011
2	Tuber borchii	Tubo3840	Pezizomycotina	Pezizomycetes	Pezizales	NA2	696	185215	155	91.7	97.19	GCA_003070745.1	Scaffold	S	Belfioiri et al. 2016
3	Xylona heveae	TC161	Pezizomycotina	Xylonomycetes	Xylonales	NA2	27	360689	22	97.9	24.34	GCA_001619985.1	Scaffold	S	Gazis et al. 2016
4	Cercospora beticola	CB0940_V2	Pezizomycotina	Dothideomycetes	Capnodiales	10	252	4173231	4	98.8	36.55	GCA_002742065.1	Chromosome	S	Vaghefi et al. 2017
5	Leptosphaeria maculans	JN3	Pezizomycotina	Dothideomycetes	Pleospirales	NA2	76	1769547	10	98.2	45.12	GCA_000230375.1	Scaffold	S	Rouxel et al. 2005
6	Alternaria solani	NL03003	Pezizomycotina	Dothideomycetes	Pleosporales	10	10	2866555	4	98.9	32.78	GCA_002952155.1	Chromosome	S	Meng et al. 2015
7	Pyrenophora teres	W1-1	Pezizomycotina	Dothideomycetes	Pleosporales	12	104	4720583	5	99	55.42	GCA_900232045.1	Chromosome	S	Rau et al. 2005
8	Parastagonospora nodorum	Sn79-1087	Pezizomycotina	Dothideomycetes	Pleosporales	22	22	NA2	NA2	97	34.78	GCA_002267025.1	Complete	S	Keller et al. 1997
9	Aspergillus nidulans	FGSC A4	Pezizomycotina	Eurotiomycetes	Eurotiales	8	8	3704807	4	97.8	29.83	GCA_000011425.1	Chromosome	S	Paoletti et al. 2007
10	Aspergillus oryzae	RIB40	Pezizomycotina	Eurotiomycetes	Eurotiales	8	12	4887096	4	98.7	37.91	GCA_000184455.3	Chromosome	S	Wada et al. 2012
11	Aspergillus fumigatus	Af293	Pezizomycotina	Eurotiomycetes	Eurotiales	8	8	3948441	4	99	29.38	GCA_000002655.1	Chromosome	S	Yu et al. 2017
12	Penicillium chrysogenum	P2niaD18	Pezizomycotina	Eurotiomycetes	Eurotiales	4	5	10455807	2	98.7	32.53	GCA_000710275.1	Chromosome	S	Böhm et al. 2013
13	Talaromyces pinophilus	1-95	Pezizomycotina	Eurotiomycetes	Eurotiales	8	9	NA2	NA2	97.8	36.48	GCA_001571465.2	Complete	A	Yilmaz et al. 2014
14	Monascus purpureus	YY-1	Pezizomycotina	Eurotiomycetes	Eurotiales	8	33	2821034	4	93.4	24.15	GCA_003184285.1	Chromosome	S	Manan, 2017
15	Escherichia coli	K-12	Proteobacteria (Phylum)	Gammaproteobacteria	Enterobacteriales	1	1	NA2	NA2	99.1	4.64	GCF_000005845.2	Complete	-	-
16	Cladonia metacorallifera	KoLRI002260	Pezizomycotina	Lecanoromycetes	Lecanorales	NA2	30	132893	92	94.8	36.68	GCA_000482085.2	Scaffold	U	Unknown
17	Gyalolechia flavorubescens	KoLRI002931	Pezizomycotina	Lecanoromycetes	Teloschistales	NA2	36	474220	19	95	34.47	GCA_000442125.1	Scaffold	S	Randlane et al. 2017
18	Blumeria graminis f. sp. tritici	Bgt3.16	Pezizomycotina	Leotiomycetes	Erysiphales	12	12	15587074	4	96.9	140	GCA_900239735.1	Scaffold	S	Cowger et al. 2016
19	Botrytis cinerea	B05.10	Pezizomycotina	Leotiomycetes	Helotiales	18	18	NA2	NA2	98.6	42.63	GCA_000143535.4	Complete	S	Terhem et al. 2014
20	Sclerotinia sclerotiorum	1980	Pezizomycotina	Leotiomycetes	Helotiales	16	16	2434682	7	99	38.91	GCA_001857865.1	Chromosome	S	Doughan et al. 2016
21	Ceratocystis manginecans	CMW17570	Pezizomycotina	Leotiomycetes	Microascales	NA2	980	77228	125	93.5	31.71	GCA_000712455.1	Scaffold	S	Chi et al. 2019
22	Ceratocystis fimbriata	CBS 114723	Pezizomycotina	Leotiomycetes	Microascales	NA2	399	23122	390	94	30.16	GCA_000389695.3	Scaffold	S	Harrington et al. 1998
23	Ceratocystis albifundus	CMW4068	Pezizomycotina	Leotiomycetes	Microascales	NA2	38	2308174	5	98.7	29.25	GCA_002742255.2	Scaffold	S	Lee et al. 2016
24	Encephalitozoon cuniculi	GB-M1	Unikaryonidae (Phylum)	Microsporea	Microsporida	11	11	220294	6	98.5	2.5	GCF_000091225.1	Chromosome	A	Pelin et al. 2016
25	Dactylellina haptotyla	CBS 200.50	Pezizomycotina	Orbiliomycetes	Orbiliales	NA2	1279	175558	51	98.6	39.53	GCA_000441935.1	Scaffold	U	Unknown
26	Duddingtonia flagrans	RPAN-10	Pezizomycotina	Orbiliomycetes	Orbiliales	NA2	1052	88961	112	89.1	35.68	GCA_003590515.1	Scaffold	A	Wang et al. 2019b
27	Candida albicans	SC5314	Saccharomycotina	Saccharomycetes	Saccharomycetales	8	8	2231883	3	97.9	14.28	GCA_000182965.3	Chromosome	S	Alby et al. 2009
28	Pichia kudriavzevii	SJP	Saccharomycotina	Saccharomycetes	Saccharomycetales	10	11	NA2	NA2	57.2	10.92	GCA_003033855.1	Complete	S	Bansal et al. 2019
29	Saccharomyces cerevisiae	S288C	Saccharomycotina	Saccharomycetes	Saccharomycetales	16	17	NA2	NA2	97	12.16	GCA_000146045.2	Complete	S	Briza et al. 1990
30	Candida glabrata	CBS 138	Saccharomycotina	Saccharomycetes	Saccharomycetales	13	14	1100349	5	97	12.34	GCA_000002545.2	Chromosome	S	Carreté et al. 2018
31	Lachancea mirantina	LAMI0	Saccharomycotina	Saccharomycetes	Saccharomycetales	8	8	1414338	4	96.8	10.12	GCA_900074745.1	Chromosome	S	Pererira et al. 2011
32	Lachancea nothofagi	LANO0	Saccharomycotina	Saccharomycetes	Saccharomycetales	8	8	1763880	3	97.5	11.31	GCA_900074755.1	Chromosome	S	Mestre et al. 2010
33	Yarrowia lipolytica	WSH-Z06	Saccharomycotina	Saccharomycetes	Saccharomycetales	6	6	NA2	NA2	96.4	20.09	GCA_000613145.1	Complete	S	Bansal et al. 2019
34	Candida orthopsilosis	Co 90-125	Saccharomycotina	Saccharomycetes	Saccharomycetales	8	8	1644167	3	96.8	12.66	GCA_000315875.1	Chromosome	S	Tavanti et al. 2007
35	Kluyveromyces marxianus	DMKU3-1042	Saccharomycotina	Saccharomycetes	Saccharomycetales	8	8	NA2	NA2	97.1	10.97	GCA_001417885.1	Complete	S	Wu et al. 2020
36	Schizosaccharomyces pombe	972h	Taphrinomycotina	Saccharomycetes	Schizosaccharomycetales	4	4	4539804	4	94.9	12.59	GCA_000002945.2	Chromosome	S	Davis et al. 2001
37	Valsa mali	"03-08	Pezizomycotina	Sordariomycetes	Diaporthales	13	353	3351076	6	98.4	44.73	GCA_000818155.1	Scaffold	S	Yin et al. 2017
38	Colletotrichum higginsianum	IMI 349063	Pezizomycotina	Sordariomycetes	Glomerellales	12	25	5201688	5	99.2	50.72	GCA_001672515.1	Chromosome	A	O'Connell et al. 2012
39	Verticillium dahliae	JR2	Pezizomycotina	Sordariomycetes	Glomerellales	8	8	NA2	NA2	98.8	36.15	GCA_000400815.2	Complete	S	Short et al. 2014
40	Fusarium oxysporum	4287	Pezizomycotina	Sordariomycetes	Hypocreales	15	114	1976106	11	97.3	61.39	GCA_000149955.2	Chromosome	A	Gordon and Martyn, 1997
41	Fusarium fujikuroi	IMI 58289	Pezizomycotina	Sordariomycetes	Hypocreales	12	12	4234805	5	98.6	43.83	GCA_900079805.1	Chromosome	S	Studt et al. 2013
42	Fusarium poae	FPOA1.0	Pezizomycotina	Sordariomycetes	Hypocreales	4	181	8783590	3	99.2	46.48	GCA_001675295.1	Chromosome	S	Vanheule et al. 2017
43	Fusarium pininemorale	CMW 25243	Pezizomycotina	Sordariomycetes	Hypocreales	12	153	1474389	8	99.2	47.78	GCA_002165215.1	Chromosome	U	Unknown
44	Fusarium graminearum	PH-1; NRRL 31084	Pezizomycotina	Sordariomycetes	Hypocreales	4	31	5350016	3	99.7	36.46	GCA_000240135.3	Chromosome	S	Sutton, 1982; Son et al. 2016
45	Fusarium pseudograminearum	CS3096	Pezizomycotina	Sordariomycetes	Hypocreales	4	281	8840934	2	99.7	36.97	GCA_000303195.2	Chromosome	S	Bentley et al. 2008
46	Trichoderma reesei	QM6a	Pezizomycotina	Sordariomycetes	Hypocreales	7	7	5311445	3	99.4	34.92	GCA_002006585.1	Chromosome	S	Seidl et al. 2009
47	Pochonia chlamydosporia	170	Pezizomycotina	Sordariomycetes	Hypocreales	7	49	5359152	4	98.7	44.22	GCA_001653235.2	Chromosome	S	Evans et al. 2017
48	Fusarium venenatum	A3/5	Pezizomycotina	Sordariomycetes	Hypocreales	5	6	9140027	2	99.4	38.66	GCA_900007375.1	Chromosome	A	Leslie and Summerell, 2006
49	Drechmeria coniospora	ARSEF 6962	Pezizomycotina	Sordariomycetes	Hypocreales	3	28	10204147	2	98	32.83	GCA_001625195.1	Chromosome	A	Zhang et al. 2016
50	Fusarium circinatum3 (2020)	FSP34	Pezizomycotina	Sordariomycetes	Hypocreales	12	6.033	95695	138	98.1	46.33	GCA_000497325.1	Chromosome	S	Britz et al. 1998
51	Fusarium circinatum (2018)	FSP34	Pezizomycotina	Sordariomycetes	Hypocreales	12	422	4141359	5	91	43.95	GCA_000497325.3	Complete	S	Britz et al. 1998
52	Fusarium circinatum (2012)	FSP34	Pezizomycotina	Sordariomycetes	Hypocreales	NA2	4509	25106	554	92.3	44.13	GCA_000497325.2	Contig	S	Britz et al. 1998
53	Magnaporthe grisea	W97-11	Pezizomycotina	Sordariomycetes	Magnaporthales	NA2	113	13562	974	98.6	47.59	GCA_002871045.1	Scaffold	S	Dean et al. 2005
54	Magnaporthe oryzae	70-15	Pezizomycotina	Sordariomycetes	Magnaporthales	7	53	6606598	3	98.8	40.98	GCA_000002495.2	Chromosome	S	TeBeest et al. 2012
55	Neurospora crassa	OR74A	Pezizomycotina	Sordariomycetes	Sordariales	7	21	6000761	3	98.1	41.1	GCA_000182925.2	Chromosome	S	Galagan et al. 2003
56	Neurospora tetrasperma	FGSC	Pezizomycotina	Sordariomycetes	Sordariales	NA2	81	5681182	3	97.9	39.15	GCA_000213175.1	Scaffold	S	Raju and Perkins, 1994
57	Thermothelomyces thermophila	ATCC42464	Pezizomycotina	Sordariomycetes	Sordariales	7	7	NA2	NA2	99.1	38.74	GCA_000226095.1	Complete	S	Martin-Felix et al. 2015
58	Thielavia terrestris	NRRL8126	Pezizomycotina	Sordariomycetes	Sordariales	6	6	9477512	2	99	36.91	GCA_000226115.1	Chromosome	S	Wang et al. 2019a
59	Taphrina deformans	JCM 22205	Taphrinomycotina	Taphrinomycetes	Taphrinales	NA2	529	182631	28	92.4	13.58	GCA_000836155.1	Scaffold	S	Rossi and Languasco, 2006
60	Saitoella complicata	NRRL Y-17804	Taphrinomycotina	Taphrinomycetes	Taphrinomycotina incertae sedis	NA2	104	238.718	22	94.5	14.13	GCA_000227095.3	Scaffold	A	Goto et al. 1987; Kurtzman et al. 2012
61	Zymoseptoria tritici	IPO323	Pezizomycotina	Dothideomycetes	Capnodiales	21	21	2674951	6	98.7	39.69	GCA_000219625.1	Chromosome	S	Suffert et al. 2019
62	Symbiotaphrina buchneri	JCM9740	Pezizomycotina	Xylonomycetes	Symbiotaphrinales	NA2	20	443652	20	75.6	23.71	GCA_001599915.1	Scaffold	A	Martison, 2020
1Accessed on 12/12/2019 https://www.ncbi.nlm.nih.gov.
2NA=Not available.
3Assembly version used for all comparative whole-genome RIP analyses.
4 Sexual reproduction = S; asexual reproduction=A; unknown=U; See text for details. (Associated reference given in terms of reproductive mode.)

## Sheet: Table S2
Table S2: List of BUSCO descriptions and statistics of genome sequences investigated in this study (Table S1). Organisms listed in bold served as control genome asemblies used in this study1.
BUSCO description	Complete BUSCOs	Complete and single-copy BUSCOs (%)	Complete and duplicated BUSCOs (%)	Fragmented BUSCOs (%)	Missing BUSCOs (%)	Total BUSCO groups searched (%)	BUSCO database
Symbiotaphrina buchneri1	75.6	75.4	0.2	10.6	13.8	100	Pezizomycoceta
Pichia kudriavzevii1	80	79.4	0.6	9.4	10.6	100	Saccharomyceta
Duddingtonia flagrans1	89.1	89	0.1	4.4	6.5	100	Pezizomycoceta
Fusarium circinatum (2012)	91	90.8	0.2	5.2	3.8	100	Pezizomycoceta
Tuber borchii	91.7	90.7	1	3.3	5	100	Pezizomycoceta
Tuber melanosporum	92	91.2	0.8	3	5	100	Pezizomycoceta
Fusarium circinatum (2018)	92.3	92.2	0.1	6.4	1.3	100	Pezizomycoceta
Taphrina deformans	92.4	92.2	0.2	2.8	4.8	100	Ascomycota
Monascus purpureus	93.4	93.2	0.2	1.4	5.2	100	Pezizomycoceta
Ceratocystis manginecans	93.5	93.5	0	1.7	4.8	100	Pezizomycoceta
Ceratocystis fimbriata	94	93.9	0.1	1.3	4.7	100	Pezizomycoceta
Saitoella complicata	94.5	93.1	1.4	2	3.5	100	Ascomycota
Cladonia metacorallifera	94.8	94.5	0.3	1.3	3.9	100	Pezizomycoceta
Schizosaccharomyces pombe	95	94.7	0.2	1.1	4	100	Ascomycota
Gyalolechia flavorubescens	95	94.9	0.1	1.4	3.6	100	Pezizomycoceta
Yarrowia lipolytica	96.4	95.8	0.6	1.5	2.1	100	Saccharomyceta
Lachancea mirantina	96.8	96.6	0.2	1.1	2.1	100	Saccharomyceta
Candida orthopsilosis	96.8	96.5	0.3	1.1	2.1	100	Saccharomyceta
Blumeria graminis f. sp. tritici	97	96.1	0.8	1.3	1.8	100	Pezizomycoceta
Parastagonospora nodorum	97	96.9	0.1	1.6	1.4	100	Pezizomycoceta
Candida glabarata	97	93.7	3.3	0.7	2.3	100	Saccharomyceta
Kluyveromyces marxianus	97.1	96.8	0.3	0.8	2.1	100	Saccharomyceta
Fusarium oxysporum	97.3	96.1	1.2	1.3	1.4	100	Pezizomycoceta
Lachancea nothofagi	97.5	97.3	0.2	0.7	1.8	100	Saccharomyceta
Zymoseptoria tritici Zt_ST99CH_3D7	97.8	98.6	0.1	0.3	1	100	Pezizomycoceta
Talaromyces pinophilus	97.8	97.3	0.5	0.6	1.6	100	Pezizomycoceta
Aspergillus nidulans	97.9	97.8	0.1	0.6	1.6	100	Pezizomycoceta
Neurospora tetrasperma	97.9	97.8	0.1	0.8	1.3	100	Pezizomycoceta
Candida albicans	97.9	97.3	0.6	0.7	1.4	100	Saccharomyceta
Xylona heveae	97.9	97.8	0.1	0.5	1.6	100	Pezizomycoceta
Drechmeria coniospora	98	97.9	0.1	0.5	1.5	100	Pezizomycoceta
Fusarium circinatum (2020)	98.1	97.9	0.2	0.7	1.2	100	Pezizomycoceta
Neurospora crassa	98.2	98.1	0.1	0.8	1	100	Pezizomycoceta
Leptosphaeria maculans	98.2	98.1	0.1	0.7	1.1	100	Pezizomycoceta
Fusarium graminearum	98.4	98.1	0.3	0.7	0.9	100	Pezizomycoceta
Valsa mali	98.4	98.1	0.3	0.4	1.2	100	Pezizomycoceta
Encephalitozoon cuniculi	98.5	98.1	0.4	0.2	1.3	100	Microsporidia
Fusarium fujikuroi	98.6	98.4	0.2	0.5	0.9	100	Pezizomycoceta
Botrytis cinerea	98.6	98.4	0.2	0.3	1.1	100	Pezizomycoceta
Dactylellina haptotyla	98.6	98.4	0.2	0.3	1.1	100	Pezizomycoceta
Magnaporthe grisea	98.6	96.5	2.1	0.3	1.1	100	Pezizomycoceta
Ceratocystis albifundus	98.7	94.6	0.2	3.9	1.3	100	Pezizomycoceta
Pochonia chlamydosporia	98.7	97.9	0.8	0.5	0.8	100	Pezizomycoceta
Zymoseptoria tritici	98.7	98.6	0.1	0.5	0.8	100	Saccharomyceta
Aspergillus oryzae	98.7	98	0.7	0.4	0.9	100	Pezizomycoceta
Penicillium chrysogenum	98.7	98.4	0.3	0.4	0.9	100	Pezizomycoceta
Cercospora beticola	98.8	98.7	0.1	0.3	0.9	100	Pezizomycoceta
Magnaporthe oryzae	98.8	98.7	0.1	0.3	0.9	100	Pezizomycoceta
Verticillium dahliae	98.8	98.1	0.3	0.4	1.2	100	Pezizomycoceta
Alternaria solani	98.9	98.9	0	0.4	0.7	100	Pezizomycoceta
Pyrenophora teres	99	99	0	0.4	0.6	100	Pezizomycoceta
Aspergillus fumigatus	99	98.8	0.2	0.3	0.7	100	Pezizomycoceta
Sclerotinia sclerotiorum	99	98.8	0.2	0.3	0.7	100	Pezizomycoceta
Thielavia terrestris	99	99.8	0.2	0.3	0.7	100	Pezizomycoceta
Thermothelomyces thermophila	99.1	99	0.1	0.3	0.6	100	Pezizomycoceta
Escherichia coli	99.1	99.1	0	0	0.9	100	Proteobacteria
Fusarium poae	99.2	98.7	0.5	0.3	0.5	100	Pezizomycoceta
Colletotrichum higginsianum	99.2	99	0.2	0.1	0.7	100	Pezizomycoceta
Trichoderma reesei	99.4	99.2	0.2	0.2	0.4	100	Pezizomycoceta
Fusarium venenatum	99.4	99.2	0.2	0.2	0.4	100	Pezizomycoceta
Fusarium pininemorale	99.7	98.6	0.5	0.6	0.3	100	Pezizomycoceta
1BUSCO values below 90% are indicated. Low BUSCO values may lead to underestimation of the occurance of RIP. See text.

## Sheet: Table S3
Table S3A: List of BLAST results of the genes associated with the RIP pathway in the fungal species investigated in this study (Table S1). Neurospora crassa RIP associated genes were used as query sequences for these analyses.
	DIM2					HP1					RID					DIM5					DIM7					DNA-Damage protein-1					CUL4
Name	Max Score (%)	Query coverage (%)	E-value	Identity (%)	Identification	Max score	Query coverage (%)	E-value	Identity (%)	Identification	Max Score (%)	Query coverage (%)	E-value	Identity (%)	Identification	Max Score (%)	Query coverage (%)	E-value	Identity (%)	Identification	Max Score (%)	Query coverage (%)	E-value	Identity (%)	Identification	Max Score (%)	Query coverage (%)	E-value	Nucleotide Identity (%)	Identification	Max Score (%)	Query coverage (%)	E-value	Nucleotide Identity (%)	Identification
Alternaria solani	341	67	4e-95	31.39	CP022031.1	104	65	5e-25	34.58	CP022024.1	159	61	9e-40	27.44	CP022032.1	181	91	7e-51	34.57	CP022033.1	860	100	0	0.6406	XP_018388544.1	806	99	0	42.42	CP022025.1	629	72	6e-160	51.76	CP022026.1
Aspergillus fumigatus	No significant similarity found					105	62	9e-24	34.34	KEY80941.1	253	61	5e-70	32.77	KEY76902.1	178	88	2e-48	37.97	KEY81069.1	60.1	47	1e-05	25.88	XP_001481513.1	880	100	0	40.45	XP_750984.1	639	87	0	40.48	XP_753385.1
Aspergillus nidulans	No significant similarity found					110	68	8e-26	39.04	CBF85797.1	267	67	2e-75	34.84	XP_664242.1	181	88	6e-49	37.29	XP_658774.1	No significant similarity found					875	100	0	41.61	XP_658200.1	662	83	0	43.26	XP_657641.1
Aspergillus oryzae	No significant similarity found					77.8	52	3e-18	32.87	XP_001819415.3	217	61	2e-57	29.81	XP_023092023.1	182	85	4e-50	41.13	XP_023093082.1	No significant similarity found					867	100	0	41.12	XP_001821061.1	626	74	0	45.13	XP_023092520.1
Blumeria graminis f. sp. tritici	No significant similarity found					No significant similarity found					No significant similarity found					192	97	5e-89	57.96	LR026990.1	No significant similarity found					876	100	0	44.31	LR026985.1	783	87	0	46.18	EPQ63136.1
Botrytis cinerea	729	75	0	38.33	XP_024553164.1	171	68	8e-49	47.92	XP_001554784.1	271	68	2e-75	33.55	EMR83156.1	331	100	2e-109	50.15	XP_001550416.2	No significant similarity found					1078	100	0	48.01	XP_024552204.1	858	81	0	53.35	XP_001554632.2
Candida albicans	No significant similarity found					No significant similarity found					No significant similarity found					72.4	57	4e-14	26.94	NC_032090.1	No significant similarity found					No significant similarity found					155	67	1e-39	23.82	XP_721751.1
Candida glabarata	No significant similarity found					No significant similarity found					No significant similarity found					70.5	61	1e-13	27.03	NC_006026.1	No significant similarity found					No significant similarity found					182	55	6e-48	26.47	XP_448110.1
Candida orthopsilosis	No significant similarity found					No significant similarity found					No significant similarity found					80.1	57	1e-16	28.5	NC_018296.1	No significant similarity found					No significant similarity found					405	53.22	4.49e-41	26.23	XP_003869639.1
Ceratocystis fimbriata	No significant similarity found					187	72	8e-55	48.98	PHH51556.1	344	73	7e-102	35.47	PHH54202.1	391	100	7e-133	56.1	PHH49734.1	179	96	3e-44	27.22	PHH53160.1	810	100	0	38.02	PHH55356.1	649	73	0	44.83	PHH50074.1
Ceratocystis albifundus	No significant similarity found					112	68	5e-38	46.21	JSSU01000791.1	311	62	8e-90	30.8	JSSU01001403.1	231	100	4e-68	66.24	JSSU01001248.1	89	65	4e-18	24.04	JSSU01001132.1	671	99	0	36.71	JSSU01001339.1	1443	73	1.48e-170	44.18	JSSU01001180.1
Ceratocystis manginecans	No significant similarity found					110	68	3e-37	43.18	JJRZ01000293.1	315	66	9e-91	35.17	JJRZ01000049.1	232	94	2e-68	66.88	JJRZ01000238.1	99	65	4e-21	25.36	JJRZ01000219.1	672	99	0	35.78	JJRZ01000288.1	1626	73	0	44.96	G10-38
Cercospora beticola	423	67	3e-122	35.73	XP_023454422.1	64.7	65	5e-16	30.72	NC_036770.1	189	38	1e-46	36.61	XP_023459274.1	181	87	7e-49	36.07	XP_023459346.1	71.6	28	3e-09	28.72	XP_023453343.1	880	99	0	41.75	XP_023449025.1	665	95	0	39.69	XP_023457624.1
Cladonia metacorallifera	386	64	8e-110	34.86	KI911114.1	65.5	55	6e-12	30.65	KI911115.1	178	58	1e-45	33.43	KI911119.1	122	87	1e-50	40.23	KI911123.1	65.5	11	1e-10	41.25	KI911124.1	875	100	0	40.5	KI911118.1	1168	84.99	1.67e-169	37.38	KI911124.1
Colletotrichum higginsianum	677	69	0	44.81	XP_018164533.1	241	68	6e-76	61.83	XP_018157820.1	364	62	7e-112	41.04	XP_018157144.1	431	100	1e-148	60.42	CCF36302.1	131	38	5e-28	33.21	XP_018160377.1	1329	100	0	56.07	XP_018150935.1	927	88	0	52.58	XP_018162195.1
Dactylellina haptotyla	208	68	1.311e-23	39.06	NW_011644391.1	126	65	6e-32	42.86	EPS42010.1	199	36	6e-50	38.23	EPS36884.1	181	96	2e-49	35.31	EPS42847.1	No significant similarity found					659	100	0	33.33	EPS43318.1	610	73	0	44.09	EPS39245.1
Drechmeria coniospora	645	73	0	48.05	ODA83487.1	211	66	6e-63	59.89	ODA82380.1	305	66	4e-89	38.93	KYK59907.1	212	68	3e-62	78.63	KYK56049.1	253	99	9e-71	29.71	ODA84025.1	1217	100	0	51.02	KYK59172.1	850	85	0	51.69	ODA81174.1
Duddingtonia flagrans	275	78.95	2.32e-26	34.74	MRFVF01000023.1	127	65	2e-32	42.2	RVD86450.1	206	35	2e-52	39.25	RVD87644.1	114	87	1e-27	40.85	MRVF01000007.1	No significant similarity found					638	100	0	32.74	RVD84441.1	1,494,00	68.14	0	43.77	RVD86500.1
Encephalitozoon cuniculi	No significant similarity found					40.4	57	7e-05	27.63	NC_003230.1	No significant similarity found					72.4	47	6e-15	0.3354	NC_003238.2	No significant similarity found					No significant similarity found					158	19.29	7.57e-12	22.55	NP_586014.1
Fusarium circinatum	552	71	1e-164	45.43	CM004517.1	154	59	4e-42	53.25	CM004516.1	276	59	1e-77	35.4	CM004516.1	241	93	3e-115	72.96	CM004515.1	95.5	59	6e-20	28.37	CM004513.1	927	99	0	52.35	CM004512.1	2203	74.4	0	54.7	FCIRG_09442T1
Fusarium pininemorale	385	71.1	5.52e-42	52.6	PDNT01000009.1	546	65.04	1.91e-68	59.89	g5858	280	61	8e-79	35.03	PDNT01000006.1	242	93	1e-115	73.58	PDNT01000004.1	104	86	1e-22	25.94	PDNT01000003.1	1072	100	0	52.49	PDNT01000002.1	868	81	0	58.92	NFZR01000008.1
Fusarium fujikuroi	628	74	0	44.84	XP_023433955.1	219	92	2e-67	51.61	SCO48672.1	299	59	6e-87	36.27	XP_023432292.1	441	100	1e-152	62.43	XP_023430883.1	229	99	4e-62	28.65	SCV26585.1	1248	100	0	53.39	SCV56022.1	897	82	0	54.61	XP_023433365.1
Fusarium graminearum	694	71	0	48.36	XP_011325638.1	196	92	2e-58	46.34	EYB28521.1	294	60	2e-85	36.5	XP_011320094.1	420	100	3e-144	59.59	XP_011318746.1	233	98	2e-63	29.22	SCB65241.1	1257	100	0	53.27	PCD40128.1	892	81	0	54.93	XP_011324067.1
Fusarium oxysporum	670	73	0	46.86	XP_018251062.1	223	93	2e-69	52.02	XP_018236795.1	300	59	1e-87	36.45	XP_018237059.1	437	100	4e-151	61.27	EXL57343.1	225	99	1e-60	29.06	EWZ97803.1	1244	100	0	53.31	XP_018245242.1	890	85	0	53.14	XP_018246588.1
Fusarium poae	696	73	0	46.58	OBS22285.1	199	65	1e-59	54.24	OBS23885.1	243	35	2e-69	44.04	OBS23768.1	431	100	2e-148	60.76	OBS28838.1	219	100	1e-58	30.12	OBS18577.1	1269	100	0	53.57	OBS21278.1	889	81	0	54.93	OBS20989.1
Fusarium pseudograminearum	881	79	0	42.44	XP_009252737.1	195	92	3e-58	45.53	XP_009259140.1	286	68	1e-82	35	XP_009262959.1	411	94	4e-141	60.62	XP_009262173.1	205	94	5e-53	28.22	XP_009255525.1	1264	100	0	53.53	XP_009258634.1	893	82	0	54.61	KAF4994015.1
Fusarium venenatum	692	75	0	45.28	XP_025593764.1	192	88	1e-56	47.93	KIL89577.1	292	66	8e-85	34.7	XP_025584559.1	429	100	5e-148	60.17	XP_025590441.1	197	95	2e-50	28.88	XP_025581832.1	1276	100	0	54	XP_025592648.1	894	81	0	54.88	XP_025592334.1
Gyalolechia flavorubescens	417	64	8e-120	36.4	KE546969.1	52.4	56	6e-14	31.14	KE546970.1	107	30	2e-33	34.59	MRVF01000258.1	108	88	3e-48	32.68	KE546977.1	60.5	19	3e-09	37.35	KE546966.1	594	100	0	38.86	KE546968.1	53	69.59	5.05e-161	57.69	KE546966.1
Kluyveromyces marxianus	No significant similarity found					No significant similarity found					No significant similarity found					74.3	58	8e-15	27.55	NC_036025.1	No significant similarity found					No significant similarity found					427	69.59	1.01e-43	23.59	XP_022677563.1
Lachancea mirantina	No significant similarity found					No significant similarity found					No significant similarity found					73.6	48	1e-14	28.4	LT598469.1	No significant similarity found					No significant similarity found					450	71.9	1.25e-46	23.93	SCU92607.1
Lachancea nothofagi	No significant similarity found					No significant similarity found					No significant similarity found					66.2	55	3e-12	27.03	LT598453.1	No significant similarity found					No significant similarity found					433	66.6	1.74e-44	23.88	SCU92895.1
Leptosphaeria maculans	381	66	1e-106	34.81	XP_003837707.1	132	78	5e-34	39.17	XP_003839601.1	198	62	1e-49	33.8	XP_003836487.1	180	88	1e-48	36.56	XP_003835706.1	73.6	47	1e-09	30.84	XP_003840210.1	898	94	0	44.08	XP_003837240.1	635	91	0	39.09	XP_003840189.1
Magnaporthe grisea	559	72	4e-167	45.24	KZ614115.1	145	62	6e-39	51.02	KZ614060.1	252	56	1e-69	45.92	KZ614032.1	333	100	2e-103	48.09	KZ614085.1	166	88	2e-49	27.48	KZ614059.1	1168	100	0	50.16	KZ614060.1	2069	47.8	0	52.22	XP_030985259.1
Magnaporthe oryzae	795	77	0	0.4396	XP_003718076.1	164	64	2e-46	50	XP_003712460.1	346	81	4e-102	33.66	XP_003720946.1	346	100	3e-115	53.04	XP_003709573.1	224	90	2e-60	31.16	XP_003711053.1	1204	100	0	51.88	XP_003712617.1	828	89	0	49.15	XP_003713938.1
Monascus purpureus	No significant similarity found					141	65.04	1.88e-13	34.85	Chromosome 7: 442 421-442 978	233	62	9e-64	31.7	CM009902.1	126	82	9e-46	44.59	CM009899.1	No significant similarity found					676	98	0	40.23	CM009902.1	652	86	0	42.26	TQB75333.1
Neurospora crassa	3034	100	0	100	XP_959891.1	548	100	0	100	XP_957632.1	1738	100	0	100	XP_011392925.1	693	100	0	100	XP_957479.2	1364	100	0	100	XP_961308.2	2386	100	0	100	XP_962347.1	2155	100	0	100	XP_957743.3
Neurospora tetrasperma	2924	100	0	96.42	XP_009853512.1	544	100	0	99.25	XP_009854429.1	1411	100	0	90.2	XP_009855360.1	711	100	0	100	XP_009849632.1	1342	100	0	97.9	XP_009847245.1	2375	100	0	99.57	XP_009849240.1	1980	100	0	93.46	EGZ71726.1
Parastagonospora nodorum	365	63	1e-102	33.6	XP_001793628.1	108	61	6e-25	40.12	XP_001803330.1	90.5	33	2e-37	39.71	CP022860.1	194	91	1e-55	35.06	XP_001805138.1	699	95	0	57.03	XP_001800529.1	817	100	0	44.18	CP022859.1	610	73	0	44.09	EPS39245.1
Penicillium chrysogenum	No significant similarity found					116	65	1e-27	36.41	KZN85121.1	198	43	5e-52	35.03	CM002799.1	171	85	3e-45	39.1	KZN93095.1	310	32.07	8.23e-30	31.6	KZN88491.1	876	100	0	40.99	KZN89618.1	613	82	0	41.61	KZN88591.1
Pichia kudriavzevii	No significant similarity found					No significant similarity found					No significant similarity found					44.7	48	2e-11	28.18	CP021095.1	No significant similarity found					No significant similarity found					179	32	7e-47	32.35	XP_029323690.1
Pochonia chlamydosporia	601	66	0	44.69	XP_018143272.1	158	73	4e-44	40.31	XP_018137071.1	301	67	8e-88	35.6	XP_018145434.1	431	100	7e-149	60.81	XP_018141446.1	240	94	3e-66	29.37	XP_018141814.1	1156	99	0	51.77	NC_035792.1	898	82	0	55.24	XP_018144898.1
Pyrenophora teres	399	71	2e-113	34.31	EFQ89880.1	115	65	2e-27	39.89	EFQ87445.1	254	62	2e-69	32.92	EFQ88154.1	206	88	4e-59	39.75	EFQ91678.1	73.6	36	1e-09	32.54	EFQ92937.1	934	100	0	43.49	LT934403.1	639	91	0	39.65	EFQ90923.1
Saccharomyces cerevisiae	No significant similarity found					No significant similarity found					No significant similarity found					78.2	71	4e-16	29.19	NC_001142.9	No significant similarity found					No significant similarity found					135	35	3e-33	29.46	NP_011517.1
Saitoella complicata	290	61	8e-78	31	XP_019022371.1	76.1	70	1e-15	28.31	XP_019024937.1	181	36	3e-44	36.73	XP_019027376.1	174	87	2e-46	36.36	XP_019027154.1	No significant similarity found					538	99	8e-169	30.94	XP_019023280.1	489	85	2e-155	36.65	XP_019026181.1
Schizosaccharomyces pombe	No significant similarity found					73.2	71	1e-15	26.43	NP_596808.1	No significant similarity found					184	87	2e-50	38.26	NP_595186.1	No significant similarity found					324	100	1e-91	25.44	NC_003424.3	382	81	1e-119	30.86	NP_594195.1
Sclerotinia sclerotiorum	694	70	8e-154	39.16	XP_001591350.1	171	95	9e-49	41.92	XP_001585564.1	285	69	3e-80	34.13	XP_001598291.1	331	100	6e-110	50.76	XP_001597356.1	No significant similarity found					1098	99	0	48.9	XP_001590628.1	868	84	0	51.79	APA11051.1
Symbiotaphrina buchneri	362	63	1e-116	38.91	BCIG01000006.1	97.1	59	9e-23	32.65	BCIG01000010.1	118	63	1e-43	37.95	BCIG01000024.1	143	91	2e-60	45	BCIG01000024.1	No significant similarity found					842	99	0	43.59	BCIG01000020.1	1051	41.45	2.46e-168	53	BCIG01000002.1
Talaromyces pinophilus	No significant similarity found					56.2	92	4e-13	36.41	CP017344.1	203	62	1e-53	29.24	CP017344.1	182	84	2e-51	38.73	CP017349.1	No significant similarity found					629	98	0	41.82	CP017347.1	668	84	0	42.97	KAF3401364.1
Taphrina deformans	141	42	8e-34	34.55	DF818756.1	95.5	78	5e-24	32.89	CCG80806.1	151	35	2e-36	33.44	CCG84203.1	115	91	1e-28	29.52	DF818698.1	No significant similarity found					315	95	2e-88	25.81	DF818743.1	1045	34.9	6.6e-119	34.9	DF818722.1
Thermothelomyces thermophila	915	76	0	55.57	XP_003665237.1	281	95	8e-92	61.33	XP_003664019.1	398	70	2e-124	40.93	XP_003660147.1	565	100	0	76.12	XP_003660308.1	409	94	2e-130	41.36	XP_003662181.1	1460	90	0	67.68	XP_003666136.1	2586	56	0	34.9	XP_003663254.1
Thielavia terrestris	917	76	0	58.66	SPQ24781.1	289	95	5e-95	61.92	XP_003650344.1	478	71	3e-154	43.88	XP_003651414.1	518	100	0	73.45	XP_003652967.1	415	94	9e-133	41.68	XP_003649784.1	1702	100	0	70.03	SPQ25497.1	2409	56	0	55.7	XP_003655222.1
Trichoderma reesei	680	71	0	50.56	XP_006964860.1	220	66	1e-66	59.55	ETS00691.1	333	66	1e-99	37.33	AEM66210.1	402	100	5e-138	59.04	XP_006968782.1	125	51	2e-26	36.6	XP_006961441.1	1264	100	0	52.93	XP_006962915.1	894	82	0	55.7	XP_006967950.1
Tuber borchii	377	57	2e-108	38.65	PUU81552.1	134	65	1e-34	45.76	PUU72649.1	217	38	1e-55	39.35	PUU76361.1	89	84	9e-19	31.9	NESQ01000052.1	No significant similarity found					538	91	8e-170	33.39	PUU74979.1	554	85	5e-179	39.23	PUU77397.1
Tuber melanosporum	385	57	4e-111	38.17	XP_002837027.1	140	70	2e-37	43.98	XP_002838226.1	211	38	2e-53	38.46	XP_002842459.1	75.1	66	4e-14	38.52	NW_003298825.1	No significant similarity found					544	91	7e-172	33.39	XP_002835634.1	573	81	0	40.56	XP_002839867.1
Valsa mali	728	69	0	52.8	KUI72320.1	221	92	1e-68	51.2	KUI52928.1	350	60	2e-102	39.59	KUI73163.1	427	100	1e-146	57.67	KUI63495.1	329	100	3e-99	33.69	KUI71812.1	1488	100	0	62.49	KUI56893.1	935	89	0	53.32	KUI65686.1
Verticillium dahliae	695	70	0	50.35	XP_009648010.1	223	70	5e-69	58.29	PNH34010.1	362	70	2e-107	38.21	XP_009656107.1	393	100	1e-133	54.37	PNH41750.1	265	98	2e-75	30.36	XP_009648542.1	1239	100	0	51.95	PNH44513.1	889	81	0	53.96	XP_009653587.1
Xylona heveae	501	69	1e-150	40	XP_018187408.1	142	79	6e-38	40.27	XP_018188070.1	309	61	9e-91	35.94	XP_018186361.1	217	77	6e-66	45.53	XP_018191933.1	79	43	2e-11	33.83	XP_018192137.1	1009	100	0	46.32	XP_018188738.1	622	28.42	3.8e-68	46.99	XP_018187951.1
Yarrowia lipolytica	No significant similarity found					No significant similarity found					No significant similarity found					65.1	73	1e-11	28.57	HG934060.1	No significant similarity found					No significant similarity found					536	67	2.39e-57	28.42	XP_502748.1
Zymoseptoria tritici	151	11	3e-38	45.78	SMR55821.1	104	68	3e-23	36.6	SMR51590.1	166	28	7e-39	37.9	SMQ50481.1	185	87	2e-50	35.76	SMQ46850.1	363	34.65	1.21e-38	36.96	XP_003853802.1	906	100	0	42.09	SMR61270.1	635	81	0	43.26	XP_003855435.1
Table S3B: List of reciprical BLAST results of the hit sequences identified in Table S3 A against the Neurospora crassa genome (Table S1).
	DIM2					HP1					RID					DIM5					DIM7					DNA-Damage protein-1					CUL4
Name	Max Score (%)	Query coverage (%)	E-value	Identity (%)	Identification	Max score	Query coverage (%)	E-value	Identity (%)	Identification	Max Score (%)	Query coverage (%)	E-value	Identity (%)	Identification	Max Score (%)	Query coverage (%)	E-value	Identity (%)	Identification	Max Score (%)	Query coverage (%)	E-value	Identity (%)	Identification	Max Score (%)	Query coverage (%)	E-value	Nucleotide Identity (%)	Identification	Max Score (%)	Query coverage (%)	E-value	Nucleotide Identity (%)	Identification
Alternaria solani	588	85.4	8.55e-101	39.01	XP_959891.1	185	40.32	1.55e-16	36.03	XP_957632.1	476	92.29	8.19e-52	31.01	XP_011392925.1	471	94.97	1.41e-55	36.39	XP_957479.2	123	31	2e-12	0.3309	XP_961308.2	2427	100	0	43.59	XP_962347.1	37.48	84	9e-05	36.36	XP_957743.3
Aspergillus fumigatus	No significant similarity found					96.3	75	1e-24	34.15	XP_957632.1	253	76	3e-74	32.77	XP_011392925.1	178	60	2e-52	37.97	XP_957479.2	52.8	21	2e-07	0.2977	XP_961308.2	880	100	0	40.45	XP_962347.1	641	94	0	40.48	XP_957743.3
Aspergillus nidulans	No significant similarity found					111	78	3e-30	39.04	XP_957632.1	263	85	5e-78	34.2	XP_011392925.1	181	51	6e-53	37.29	XP_957479.2	96.3	50	2e-08	0.2643	XP_961308.2	884	100	0	41.61	XP_962347.1	662	29	0	43.26	XP_957743.3
Aspergillus oryzae	No significant similarity found					78.6	95	7e-19	32.87	XP_957632.1	217	76	1e-61	30.04	XP_011392925.1	182	59	4e-54	41.13	XP_957479.2	105	39	2e-08	0.2892	XP_961308.2	880	100	0	41.12	XP_962347.1	626	95	0	45.34	XP_957743.3
Blumeria graminis f. sp. tritici	No significant similarity found					No significant similarity found					No significant similarity found					845	96.14	3.42e-111	49.85	XP_957479.2	No significant similarity found					2420	100	0	45.71	XP_962347.1	781	97	0	46.07	XP_957743.3
Botrytis cinerea	974	72	0	33.25	XP_959891.1	167	75	9e-52	48.4	XP_957632.1	268	65	4e-78	34.58	XP_011392925.1	331	97	1e-113	50.15	XP_957479.2	No significant similarity found					1091	100	0	48.01	XP_962347.1	857	97	0	53.23	XP_957743.3
Candida albicans	No significant similarity found					No significant similarity found					No significant similarity found					409	70	2e-129	38.61	XP_957740.1	No significant similarity found					No significant similarity found					157	97	4e-40	23.54	XP_957743.3
Candida glabarata	No significant similarity found					No significant similarity found					No significant similarity found					399	93	4e-127	35.72	XP_957740.1	No significant similarity found					No significant similarity found					184	87	2e-48	24.68	XP_957743.3
Candida orthopsilosis	No significant similarity found					No significant similarity found					No significant similarity found					151	16.47	2.03e-10	27.91	XP_957740.1	No significant similarity found					No significant similarity found					167	86	3e-43	24.36	XP_957743.3
Ceratocystis fimbriata	No significant similarity found					743	67.23	6.66e-85	36.47	XP_957632.1	336	75	4e-103	35.61	XP_011392925.1	989	96.5	9.6e-133	56.1	XP_957740.1	197	078.64	3e-46	0.2907	XP_961308.2	2032	100	0	38.02	XP_962347.1	649	92	0	44.83	XP_957743.3
Ceratocystis albifundus	No significant similarity found					737	78.2	3.69e-85	36.18	XP_957632.1	1278	99.01	5.53e-174	97.44	XP_011392925.1	512	66.52	9.6e-133	56.1	XP_957479.2	197	0.7864	3e-46	0.2907	XP_961308.2	921	97.2	5.14e-106	39.31	XP_962347.1	596	100	0	47.8	XP_957743.3
Ceratocystis manginecans	No significant similarity found					122	68.91	1.77e-33	85.46	XP_957632.1	743	67.23	6.66e-85	36.47	XP_011392925.1	943	66.5	5.42e-63	63.95	XP_957479.1	387	0.9339	2.16e-39	0.271	XP_961308.2	2032	100	0	38.02	XP_962347.1	597	100	0	47.8	XP_957743.3
Cercospora beticola	537	72	7.82e-103	39.04	XP_959891.1	478	63.02	2.01e-50	36.61	XP_957632.1	189	43	1e-50	36.61	XP_011392925.1	181	62	9e-53	36.07	XP_957479.2	65.1	0.31	2e-11	0.2821	XP_961308.2	880	99	0	41.75	XP_962347.1	658	98	0	39.78	XP_957743.3
Cladonia metacorallifera	428	81	6.77e-79	40.15	XP_959891.1	64	55	4.09	54.55	XP_957632.1	542	72.95	6.03e-59	39.23	XP_011392925.1	494	100	1.9e-59	36.16	XP_957479.2	No significant similarity found					2081	100	0	41.07	XP_962347.1	25	16	2.2	76.92	XP_962060.3
Colletotrichum higginsianum	791	81	0	46.42	XP_959891.1	234	62	6e-77	60.99	XP_957632.1	363	82	9e-116	40.69	XP_011392925.1	431	100	8e-153	60.42	XP_957479.2	216	0.87	3e-61	0.2942	XP_961308.2	1339	100	0	56.07	XP_962347.1	927	99	0	52.37	XP_957743.3
Dactylellina haptotyla	No significant similarity found					122	70	1e-34	42.86	XP_957632.1	198	42	8e-54	38.23	XP_011392925.1	181	65	2e-53	35.31	XP_957479.2	No significant similarity found					659	100	0	33.33	XP_962347.1	613	98	0	38.57	XP_957743.3
Drechmeria coniospora	809	79	0	48.05	XP_959891.1	221	43	2e-70	61.54	XP_957632.1	326	82	4e-101	39.03	XP_011392925.1	310	61	2e-66	78.63	XP_957479.2	228	0.9	8e-66	0.2874	XP_961308.2	1217	100	0	51.02	XP_962347.1	854	99	0	51.03	XP_957743.3
Duddingtonia flagrans	No significant similarity found					122	71	1e-34	41.42	XP_957632.1	206	41	2e-56	39.25	XP_011392925.1	467	62.18	2.45e-53	38.21	XP_957479.2	No significant similarity found					650	100	0	32.74	XP_962347.1	615	89	0	39.22	XP_957743.3
Encephalitozoon cuniculi	No significant similarity found					No significant similarity found					No significant similarity found					293	44.88	1.19e-27	35.92	XP_957479.2	No significant similarity found					No significant similarity found					No significant similarity
Fusarium circinatum	772	71	2.97e-83	54.52	XP_959891.1	486	69.35	1.95e-59	56,98	XP_957632.1	709	83.08	2.71e-82	36.08	XP_011392925.1	865	93	2.76e-104	86.5	XP_957479.2	359	27.94	1.15e-39	64.39	XP_961308.2	2575	68.64	0	51.82	XP_962347.1	913	99	0	54.49	XP_957743.3
Fusarium pininemorale	878	54	1.45e-95	52.6	XP_959891.1	487	69.98	1.33e-59	56.98	XP_957632.1	715	82.95	1.28e-36	36.08	XP_011392925.1	1095	62.69	7.35e-134	75.54	XP_957479.2	1,755	70.26	0	80.84	XP_961308.2	2687	69.69	0	53.15	XP_962347.1	912	99	0	54.49	XP_957743.3
Fusarium fujikuroi	790	77	0	46.16	XP_959891.1	212	64	6e-69	61.85	XP_957632.1	298	76	8e-91	36.27	XP_011392925.1	441	99	9e-157	62.43	XP_957479.2	234	0.68	5e-31	0.3053	XP_961308.2	1248	100	0	53.39	XP_962347.1	918	99	0	54.61	XP_957743.3
Fusarium graminearum	861	83	0	48.91	XP_959891.1	186	67	5e-59	52.35	XP_957632.1	293	80	3e-89	35.26	XP_011392925.1	428	100	9e-152	59.59	XP_957479.2	216	0.93	2e-61	0.2874	XP_961308.2	1257	100	0	53.27	XP_962347.1	914	96	0	54.93	XP_957743.3
Fusarium oxysporum	842	76	0	48.37	XP_959891.1	215	68	3e-70	61.05	XP_957632.1	299	75	2e-91	36.47	XP_011392925.1	437	99	4e-155	61.27	XP_957479.2	197	0.93	8e-55	0.2821	XP_961308.2	1244	100	0	53.31	XP_962347.1	910	96	0	53.14	XP_957743.3
Fusarium poae	822	79	0	41.54	XP_959891.1	192	67	2e-61	54.07	XP_957632.1	241	91	2e-73	42.41	XP_011392925.1	431	99	1e-152	60.76	XP_957479.2	204	0.93	5e-57	0.2994	XP_961308.2	1269	100	0	53.57	XP_962347.1	914	99	0	52.47	XP_957743.3
Fusarium pseudograminearum	838	84	0	41.89	XP_959891.1	186	67	6e-59	51.76	XP_957632.1	284	75	6e-86	36.63	XP_011392925.1	420	97	1e-148	60.62	XP_957479.2	190	0.81	1e-51	0.2769	XP_961308.2	1264	100	0	53.53	XP_962347.1	913	99	0	54.61	XP_957743.3
Fusarium avenaceum	769	79	0	40.51	XP_959891.1	172	59	3e-53	53.66	XP_957632.1	290	76	2e-88	35.67	XP_011392925.1	429	99	4e-152	60.17	XP_957479.2	176	0.81	7e-47	0.282	XP_961308.2	1276	100	0	54	XP_962347.1	915	96	0	54.88	XP_957743.3
Gyalolechia flavorubescens	1171	84.89	1.85e-139	39.66	XP_959891.1	172	59	3e-53	53.66	XP_957632.1	601	93.36	9.93e-69	35.51	XP_011392925.1	205	76.56	1.69e-19	30.51	XP_957479.2	144	37.97	2.57e-10	37.35	XP_961308.2	1912	100	0	40.9	XP_962347.1	579	98	0	49.83	XP_957743.3
Kluyveromyces marxianus	No significant similarity found					No significant similarity found					No significant similarity found					181	27.11	1.77e-14	22.55	XP_957479.2	No significant similarity found					No significant similarity found					175	89	1e-45	23.59	XP_957743.3
Lachancea mirantina	No significant similarity found					No significant similarity found					No significant similarity found					178	22.95	4.89e-14	27.95	XP_957479.2	No significant similarity found					No significant similarity found					184	93	2e-48	24.33	XP_957743.3
Lachancea nothofagi	No significant similarity found					No significant similarity found					No significant similarity found					159	26.77	1.17e-11	27.03	XP_957479.2	No significant similarity found					No significant similarity found					175	86	2e-45	24.42	XP_957743.3
Leptosphaeria maculans	489	71	4e-105	34.81	XP_959891.1	114	70	5e-31	37.37	XP_957632.1	229	86	2e-64	27.69	XP_011392925.1	188	60	1e-55	0,36,25	XP_957479.2	169	0.6717	1.42e-12	0.3617	XP_961308.2	897	100	0	44.08	XP_962347.1	634	81	0	44.31	XP_957743.3
Magnaporthe grisea	772	85	0	44.68	XP_959891.1	166	70	5e-51	50	XP_957632.1	723	43.49	1.32e-80	34.32	XP_011392925.1	878	97.07	4.66e-116	53.79	XP_957479.2	403	80.93	2.81e-40	27.43	XP_961308.2	2015	100	0	51.51	XP_962347.1	847	90	0	52.07	XP_957743.3
Magnaporthe oryzae	772	85	0	44.68	XP_959891.1	418	72.15	1.51e-49	49.42	XP_957632.1	343	71	3e-105	35.16	XP_011392925.1	46	99	2e-119	53.04	XP_957479.2	214	0.91	7e-61	0.3091	XP_961308.2	1204	100	0	51.88	XP_962347.1	837	93	0	50.84	XP_957743.3
Monascus purpureus	No significant similarity found					36	65.04	1.88e-13	34.85	XP_957632.1	1897	97	0	80.92	XP_011392925.1	499	69.42	8.33e-59	41.16	XP_957479.2	No significant similarity found					2085	100	0	39.8	XP_962347.1	837	93	0	50.84	XP_957743.3
Neurospora crassa	3034	100	0	100	XP_959891.1	548	100	0	100	XP_957632.1	1738	100	0	100	XP_011392925.1	693	100	0	100	XP_957479.2	1364	1	0	1	XP_961308.2	2386	100	0	100	XP_962347.1	2155	100	0	100	XP_957743.3
Neurospora tetrasperma	2924	100	0	96.42	XP_959891.1	544	100	0	99.25	XP_957632.1	1363	99	0	89.37	XP_011392925.1	711	42	0	100	XP_957479.2	1342	1	0	0.979	XP_961308.2	2375	100	0	100	XP_962347.1	1980	100	0	93.46	XP_957743.3
Parastagonospora nodorum	441	77	7e-100	33.33	XP_959891.1	110	62	2e-29	40.12	XP_957632.1	140	90.39	2.08e-09	25.4	XP_011392925.1	194	93	6e-60	35.06	XP_957479.2	52	0.23	4e-07	0.2721	XP_961308.2	221	98.86	0	44.58	XP_962347.1	613	98	0	38.57	XP_957743.3
Penicillium chrysogenum	No significant similarity found					106	72	4e-28	35.39	XP_957632.1	596	57.89	1.15e-65	38.98	XP_011392925.1	171	54	3e-49	39.1	XP_957479.2	53.5	0.21	1e-07	0.305	XP_961308.2	880	100	0	41.07	XP_962347.1	630	87	0	41.61	XP_957743.3
Pichia kudriavzevii	No significant similarity found					No significant similarity found					No significant similarity found					1055	97.07	6.76e-143	60.8	XP_957479.2	No significant similarity found					No significant similarity found					181	44	2e-47	32.35	XP_957743.3
Pochonia chlamydosporia	441	77	7e-100	33.33	XP_959891.1	200	78	6e-46	42.2	XP_957632.1	318	79	3e-98	37.27	XP_011392925.1	431	100	6e-153	60.81	XP_957479.2	218	0.88	5e-62	0.2885	XP_961308.2	3230	99.66	0	54.21	XP_962347.1	917	99	0	55.24	XP_957743.3
Pyrenophora teres	469	75	2e-108	34.47	XP_959891.1	114	64	4e-31	41.21	XP_957632.1	254	72	2e-73	32.92	XP_011392925.1	206	67	4e-63	39.75	XP_957479.2	125	0.32	6e-13	0.3429	XP_961308.2	2398	100	0	45.22	XP_962347.1	637	81	0	44.59	XP_957743.3
Saccharomyces cerevisiae	No significant similarity found					No significant similarity found					No significant similarity found					409	59	2e-130	46.36	XP_957740.1	No significant similarity found					No significant similarity found					135	48	4e-33	29.46	XP_957743.3
Saitoella complicata	377	92	2e-76	31.33	XP_959891.1	67.8	36	5e-14	38.96	XP_957632.1	181	48	1e-48	36.71	XP_011392925.1	175	53	2e-50	36.36	XP_957479.2	No significant similarity found					559	99	0	31.1	XP_962347.1	498	99	4e-163	36.65	XP_957743.3
Schizosaccharomyces pombe	No significant similarity found					70.9	52	3e-14	24.63	XP_957632.1	No significant similarity found					184	54	2e-54	38.26	XP_957479.2	No significant similarity found					341	99	3e-100	25.94	XP_962347.1	379	99	2e-118	31.1	XP_957743.3
Sclerotinia sclerotiorum	670	66	2e-145	39.89	XP_959891.1	155	73	3e-47	47.57	XP_957632.1	283	65	1e-83	35.77	XP_011392925.1	331	100	4e-114	50.76	XP_957479.2	No significant similarity found					1098	99	0	48.9	XP_962347.1	874	96	0	51.64	XP_957743.3
Symbiotaphrina buchneri	260	63	1.2e-84	42.36	XP_959891.1	97.1	59	9e-23	32.65	XP_957632.1	532	65.32	3.48e-57	39.29	XP_011392925.1	620	100	4.23e-78	41.95	XP_957479.2	No significant similarity found					2345	100	0	44.78	XP_962347.1	655	97	0	47.59	XP_957743.3
Talaromyces pinophilus	No significant similarity found					112	92	1.5e-07	24.82	XP_957632.1	314	100	1.99e-32	32.31	XP_011392925.1	407	100	4.91e-47	36.8	XP_957479.2	No significant similarity found					1995	100	0	39.68	XP_962347.1	672	31	0	42.3	XP_957743.3
Taphrina deformans	584	96.31	2.88e-63	89.02	XP_959891.1	78.2	62	3e-17	32.75	XP_957632.1	151	83	4e-41	33.44	XP_011392925.1	256	94.01	1.75e-25	29.75	XP_957479.2	No significant similarity found					599	100	1.43e-64	25.26	XP_962347.1	672	31	0	42.3	XP_957743.3
Thermothelomyces thermophila	1139	44	0	64.15	XP_959891.1	269	98	2e-91	59.84	XP_957632.1	414	87	4e-135	42.53	XP_011392925.1	565	42	0	76.12	XP_957479.2	396	0.92	2e-129	0.4059	XP_961308.2	1460	100	0	67.68	XP_962347.1	1065	94	0	56.49	XP_957743.3
Thielavia terrestris	1230	73	0	62.31	XP_959891.1	278	97	1e-94	60.77	XP_957632.1	468	76	2e-154	45.09	XP_011392925.1	530	100	0	73.45	XP_957479.2	405	0.92	9e-133	0.4119	XP_961308.2	1702	100	0	70.03	XP_962347.1	1000	90	0	54.46	XP_957743.3
Trichoderma reesei	876	98	0	50.56	XP_959891.1	214	47	3e-68	59.88	XP_957632.1	329	80	3e-102	37.29	XP_011392925.1	402	100	4e-142	59.04	XP_957479.2	219	0.52	2e-32	0.3557	XP_961308.2	1264	100	0	52.93	XP_962347.1	909	99	0	55.58	XP_957743.3
Tuber borchii	488	88	8e-107	38.02	XP_959891.1	128	70	8e-37	46.34	XP_957632.1	217	38	1e-59	39.35	XP_011392925.1	4055	71.49	7.36e-20	34.44	XP_957479.2	No significant similarity found					550	99	3e-178	33.24	XP_962347.1	575	92	0	39.23	XP_957743.3
Tuber melanosporum	499	87	6e-108	38.17	XP_959891.1	130	70	2e-37	44.51	XP_957632.1	211	38	2e-57	38.12	XP_011392925.1	40.4	26	0.0006	32.63	XP_961572.3	No significant similarity found					544	99	5e-176	33.39	XP_962347.1	576	88	0	40.55	XP_957743.3
Valsa mali	936	8	0	51.98	XP_959891.1	210	65	5e-68	58.48	XP_957632.1	348	48	1e-105	39.59	XP_011392925.1	427	100	1e-150	57.67	XP_957479.2	330	0.93	1e-103	0.344	XP_961308.2	1488	100	0	62.49	XP_962347.1	935	22	0	53.46	XP_957743.3
Verticillium dahliae	850	74	0	50.35	XP_959891.1	227	66	7e-75	61.27	XP_957632.1	362	60	2e-111	38.02	XP_011392925.1	399	100	5e-140	55.49	XP_957479.2	250	0.93	5e-74	0.3093	XP_961308.2	1239	100	0	51.95	XP_962347.1	889	96	0	53.85	XP_957743.3
Xylona heveae	647	83	1e-150	39.4	XP_959891.1	126	71	7e-36	42.7	XP_957632.1	308	88	6e-95	35.94	XP_011392925.1	217	99	3e-70	45.53	XP_957479.2	142	0.47	9e-14	0.3669	XP_961308.2	906	100	0	42.09	XP_962347.1	259	94	9e-74	28.71	XP_957743.3
Yarrowia lipolytica	No significant similarity found					No significant similarity found					No significant similarity found					171	23.96	3.66e-13	27.66	XP_957479.2	No significant similarity found					No significant similarity found					229	88	1e-63	27.14	XP_957743.3
Zymoseptoria tritici	151	100	3e-43	45.78	XP_959891.1	109	72	2e-29	37.85	XP_957632.1	191	68	9e-52	29.55	XP_011392925.1	185	61	3e-54	35.76	XP_957479.2	107	74.1993	9.55e-07	36.96	XP_961308.2	906	100	0	42.09	XP_962347.1	650	99	0	43.49	XP_957743.3

## Sheet: Table S4
Table S4 A: Genome-wide RIP analyses of postive and negative control fungi investigated in this study.
	Positive controls						Negative Controls
Species	Neurospora crassa		Leptosphariae maculans		Trichoderma reesei		Escherichia coli		Encephalitozoon cuniculi		Candida albicans
	Total count of windows	Proportion of genome RIP (%)	Total count of windows	Proportion of genome RIP (%)	Total count of windows	Proportion of genome RIP (%)	Total count of windows	Proportion of genome RIP (%)	Total count of windows	Proportion of genome RIP (%)	Total number of windows	Proportion of genome RIP (%)
RIPCAL	82204	53.4	86853	58	69485	57.7	9283	43.9	4995	19.4	28565	48.3
The RIPper	82204	15.3	86853	6.5	69485	11.8	9283	0	4995	0	28565	0
Table S4 B: Distribution of composite RIP index1 values and average GC content (%) based of genome-wide RIP analyses of postive and negative control fungi investigated in this study.
	Positive controls						Negative Controls
Species	Neurospora crassa		Leptosphariae maculans		Trichoderma reesei		Escherichia coli		Encephalitozoon cuniculi		Candida albicans
Composite value	Total count of windows	GC content (%)	Total count of windows	GC content (%)	Total count of windows	GC content (%)	Total count of windows	GC content (%)	Total count of windows	GC content (%)	Total number of windows	GC content (%)
0.01-> 0.1	1128	49.31	943	45.8	390	50.85	63	51.63	2	47.2	477	32.66
0.11 -> 0.5	1776	42.72	2885	39.67	570	44.47	69	52.12	3	50.2	281	32.69
0.51 -> 1	3879	29.88	3394	35.64	447	29.25	5	50.73	1	50.4	21	44.6
1.01 -> 1.5	6037	27.8	4108	33.56	871	21.18	0	-	0	-	8	45.88
1.51 -> 2	2353	27.71	3902	32.91	1411	17.42	0	-	1	52.38	0	-
2.01 -> 3	536	27.4	2172	33.13	1693	14.85	0	-	0	-	0	-
>3.01	52	28.44	815	34	664	12.1	0	-	0	-	0	-
Total	15762	-	18219	-	6046	-	135	-	7	-	788	-
1RIP substrate and product index cut-off paramaters were excluded from these analyses. Results determined using the most stringent analyses are listed in Table S5.

## Sheet: Table S5
Table S5: Complete list of RIP statistics for the fungal genomes investigated in this study (Table S1). Species listed in bold represent the RIP-positve and RIP-negative control organisms included.
Number	Name	Genome Size (bp)	Total number of windows investigated	GC content of genome assembly (%)	Count of RIP affected windows1	Count of windows with RIP where RIP composite index values were greater than 1 and had a reduced GC content	RIP class	P-value2	RIP-affected genomic proportion (%)3	Count of LRARs	Average Size of LRARs (bp)	Average GC Content of LRARs (%)	Genomic proportion of LRARs (bp)	Product value for LRARs4	Substrate value for LRARs5	Composite value for LRARs6	Repeat content (bp)7	Predicted repeat content (%)
1	Candida albicans	14282666	28565	33.46	0	0	1	N/A	0	0	0	0	0	0	0	0	673011	4.71208
2	Escherichia coli	4641652	9283	50.79	0	0	1	N/A	0	0	0	0	0	0	0	0	116069	2.5006
3	Lachancea mirantina	10117267	20234	45.1	1	0	1	0.556898	0	0	0	0	0	0	0	0	59590	0.588993
4	Yarrowia lipolytica	20090583	40181	49.09	2	0	1	0.476514	0	0	0	0	0	0	0	0	95871	0.477194
5	Candida glabarata	12338308	24676	38.62	6	3	1	0.260821	0.02	0	0	0	0	0	0	0	172565	1.39861
6	Encephalitozoon cuniculi	2497519	4995	47.31	1	1	1	0.563094	0.02	0	0	0	0	0	0	0	207007	8.28851
7	Pichia kudriavzevii	10923754	21847	38.29	4	1	1	0.478247	0.02	0	0	0	0	0	0	0	392901	3.59676
8	Schizosaccharomyces pombe	12591251	25182	36.05	6	2	1	0.272575	0.02	0	0	0	0	0	0	0	625007	4.96382
9	Candida orthopsilosis	12659401	25318	37.46	7	3	1	0.185537	0.03	0	0	0	0	0	0	0	34488	0.27243
10	Ceratocystis albifundus	29251868	58503	42	32	5	1	0.0534809	0.05	0	0	0	0	0	0	0	1063832	3.6368
11	Saitoella complicata	14136186	28272	52.6	13	7	1	0.0392846	0.05	0	0	0	0	0	0	0	255751	1.80919
12	Kluyveromyces marxianus	10966467	21932	40.12	13	6	1	0.185766	0.06	0	0	0	0	0	0	0	341654	3.11544
13	Lachancea nothofagi	11313798	22627	43.72	18	9	1	0.588834	0.08	0	0	0	0	0	0	0	186139	1.64524
14	Taphrina deformans	13773487	27546	49.48	33	13	1	0.41929	0.12	0	0	0	0	0	0	0	935551	6.7924
15	Monascus purpureus	24147356	48294	49.14	70	23	1	0.0996728	0.14	0	0	0	0	0	0	0	139280	0.576792
16	Saccharomyces cerevisiae	12157105	24314	38.15	34	4	1	0.174163	0.14	0	0	0	0	0	0	0	860903	7.08148
17	Magnaporthe oryzae	40979121	81958	54.61	259	259	2	7.69757e-08	0.27	0	0	0	0	0	0	0	6198405	15.1258
18	Fusarium graminearum	36458046	72916	48.33	206	156	2	1.75544e-06	0.28	2	6500	23.18	13000	1.62	0.4	1.22	188822	0.517916
19	Aspergillus nidulans	29828291	59656	50.37	180	102	2	4.01392e-07	0.3	7	6214.29	26.08	43500	1.49	0.51	0.99	832375	2.79056
20	Blumeria graminis f. sp. tritici	140802721	281605	43.75	1542	657	2	7.53403e-25	0.55	0	0	0	0	0	0	0	117338617	83.3355
21	Aspergillus oryzae	37912014	75824	44.97	280	114	2	6.14896e-10	0.37	6	7083.33	15.25	42500	1.43	0.51	0.92	478973	1.26338
22	Sclerotinia sclerotiorum	38906497	77812	37.15	299	200	2	1.46064e-10	0.38	0	0	0	0	0	0	0	3509528	9.02042
23	Xylona heveae	24337763	48675	48.1	194	54	2	8.04271e-11	0.4	6	5250	16.53	31500	1.43	0.65	0.78	338572	1.39114
24	Botrytis cinerea	42630066	85260	42	358	61	2	4.45127e-12	0.42	0	0	0	0	0	0	0	2986391	7.00536
25	Fusarium pseudograminearum	36178456	72356	48.39	328	300	2	2.28278e-13	0.45	12	7500	18.62	90000	1.92	0.28	1.65	632173	1.74737
26	Fusarium oxysporum	61386934	122773	48.4	798	396	2	4.96736e-22	0.65	13	6000	30.36	78000	1.54	0.48	1.05	14403181	23.4629
27	Fusarium venenatum	38660186	77320	47.69	662	433	2	1.16563e-30	0.86	29	9568.97	23.41	277500	1.53	0.45	1.08	956148	2.47321
28	Symbiotaphrina buchneri	23712134	47424	51.71	411	54	2	1.36376e-30	0.87	10	7850	17.49	78500	1.34	0.59	0.75	127336	0.537008
29	Tuber borchii	97184993	194369	46.42	2005	1040	3	7.15104e-39	1.03	0	0	0	0	0	0	0	47272762	48.642
30	Dactylellina haptotyla	39531920	79063	45.26	912	730	3	1.10225e-43	1.14	2	4500	12.06	9000	1.51	0.49	1.02	1133261	2.8667
31	Tuber melanosporum	124945702	249891	44.86	2899	1506	3	1.25749e-44	1.16	0	0	0	0	0	0	0	64543312	51.6571
32	Ceratocystis fimbriata	30159987	60319	48.06	802	453	3	3.85263e-51	1.33	17	5500	32.9	93500	1.63	0.54	1.09	3990505	13.2311
33	Pochonia chlamydosporia	44215803	88431	49.52	1230	1015	3	2.94158e-54	1.39	53	8566.04	29.62	454000	1.77	0.45	1.32	3080139	6.96615
34	Duddingtonia flagrans	35684860	71369	45.39	1167	475	3	7.26934e-65	1.62	23	5565.22	26.15	128000	1.43	0.58	0.85	709790	1.98905
35	Aspergillus fumigatus	28809941	57619	47.5	864	600	3	1.39976e-58	1.5	39	8333.33	18.85	325000	1.75	0.46	1.29	1450898	5.0361
36	Ceratocystis manginecans	31706104	63412	48	1248	875	3	1.5458e-79	1.95	23	6810.39	32.83	156639	1.69	0.51	1.18	4810252	15.1714
37	Talaromyces pinophilus	36512172	73024	46.23	1594	1315	3	2.40171e-89	2.18	68	7661.76	19.36	521000	1.86	0.4	1.47	1587030	4.34658
38	Penicillium chrysogenum	32525541	65051	48.95	1526	1182	3	1.68599e-96	2.35	63	10841.3	35.02	683000	1.64	0.32	1.32	3045930	9.36473
39	Magnaporthe grisea	47589632	95179	48.73	2429	697	3	2.5641e-106	2.55	25	5840	12.46	146000	1.35	0.43	0.92	3450036	7.24955
40	Fusarium fujikuroi	43832314	87664	47.47	2739	2234	3	3.12364e-132	3.12	95	6542.11	20.57	621500	1.97	0.43	1.54	2650489	6.04688
41	Colletotrichum higginsianum	50716103	101432	54.41	3376	2999	3	8.81147e-142	3.33	120	10712.5	26.24	1285500	1.86	0.35	1.5	4334352	8.5463
42	Cercospora beticola	37057033	74114	52.17	2823	3528	3	2.39495e-163	3.8	80	7868.81	33.33	629505	1.91	0.1	1.82	30979	0.0835982
43	Parastagonospora nodorum	37213987	74427	50.43	3380	3426	3	2.49943e-197	4.54	121	6671.4	27.52	807239	2.05	0.51	1.54	3183356	8.55419
44	Fusarium poae	46476831	92953	46.23	4472	3977	3	1.62797e-210	4.81	182	10821.4	14.87	1969500	1.32	0.14	1.19	11004015	23.6763
45	Alternaria solani	32779142	65558	51.32	3454	3232	4	4.75758e-231	5.27	81	19489.5	24.24	1578650	2.36	0.21	2.15	2256101	6.88273
46	Drechmeria coniospora	32831003	65662	54.98	3950	3126	4	1.83649e-266	6.01	126	11468.2	34.69	1445000	1.81	0.41	1.41	4426998	13.4842
47	Fusarium circinatum	45100144	90200	46.97	5685	5213	4	1.79446e-281	6.3	168	14975.5	20.8	2515882	1.57	0.24	1.33	3618788	8.02389
48	Cladonia metacorallifera	36682060	73364	44.91	4769	4379	4	3.54115e-290	6.5	118	6415.25	21.36	757000	2.28	0.33	1.95	5037854	13.7338
49	Trichoderma reesei	34922528	69845	51.08	4551	4435	4	1.06865e-290	6.52	179	10662	15.63	1908500	2.37	0.27	2.1	3890912	11.1416
50	Verticillium dahliae	35973870	71947	54	52 83	5027	4	0	7.34	104	23966.3	25.05	2492500	1.41	0.13	1.29	4609162	12.8125
51	Fusarium pininemorale	47820525	95641	47.6	8525	5218	4	0	8.9	229	14334.1	19.6	3282501	1.57	0.15	1.42	5823287	12.1774
52	Gyalolechia flavorubescens	34468235	68936	41.89	6397	5793	4	0	9.28	187	7115.14	4.49	1330532	1.84	0.24	1.6	719648	2.08786
53	Neurospora tetrasperma	39146333	78292	49.42	8049	5686	5	0	10.28	289	13008.6	28	3759500	1.56	0.43	1.13	203287	0.5193
54	Valsa mali	44725953	89451	49.34	9501	10062	5	0	10.6	342	9983.54	33.61	3414370	2.02	0.22	1.8	5995762	13.4056
55	Leptosphaeria maculans	43426637	86853	45.7	10225	8907	5	0	11.75	275	7490.52	32.05	2059893	2.09	0.48	1.61	19789801	45.5707
56	Zymoseptoria tritici	37861420	75722	52.14	10942	10245	5	0	14.45	439	9670	15.27	4245131	1.94	0.38	1.55	8325364	21.989
57	Neurospora crassa	41102378	82204	48.23	11915	8953	5	0	15.26	435	12347.1	28.38	5371000	1.59	0.45	1.14	5469807	13.3078
58	Thermothelomyces thermophila	38744216	77488	51.46	12845	10019	5	0	16.58	442	8946.83	36.43	3954500	1.82	0.46	1.36	11928161	30.7869
59	Thielavia terrestris	36912256	73824	47.4	13575	11495	5	0	18.39	482	13552.9	22.18	6532509	1.84	0.49	1.35	4253508	11.5233
60	Pyrenophora teres	55415103	110830	45.25	32740	32331	6	0	29.53	406	38886.4	32.98	15787878	1.94	0.23	1.71	31882417	57.5338
1Based on RIP index values.
2 P-value calculated using chi-square test of independence. See text for details
3Proportion of the genome affected by RIP. Calculated using the total number of windows indicating RIP-positive index values against the total number of windows investigated for the entire genome sequence.
4Product index value [TpA/ ApT]: x > 1.15.
5Substrate index value [CpA +TpG/ ApC + GpT]: 0.75 ≥ x.
6Composite index value [(TpA/ ApT) – (CpA + TpG/ ApC + GpT)]: x > 0.
7The repeat content per assembly was estimated using REPET.
